# Supplementary material for: RNA-Seq, Bioinformatic Identification of Potential MicroRNA-like Small RNAs in the Edible Mushroom Agaricus bisporus and Experimental Approach for Their Validation
Source: Int J Mol Sci. 2022 Apr 28;23(9):4923. doi: 10.3390/ijms23094923 (PMC9100230; doi:10.3390/ijms23094923)
Supplement: Supplementary file 1 [file ijms-23-04923-s001.zip]

Archive with 1 entries (1 files):
- ijms-1667877-supplementary.pdf
